# Supplementary material for: The global macroeconomic burden of diabetes mellitus
Source: Nat Med. 2025 Dec 29;32(1):126–38. doi: 10.1038/s41591-025-04027-5 (PMC12823416; doi:10.1038/s41591-025-04027-5)
Supplement: Supplementary file 3 — Statistical source data. [file 41591_2025_4027_MOESM3_ESM.csv]

Country Code	Percentage of total GDP in 2020-2050
ASM	0.472
AUS	0.177
BRN	0.315
KHM	0.206
CHN	0.163
FJI	0.632
GUM	0.249
IDN	0.314
JPN	0.195
KIR	0.548
PRK	0.157
KOR	0.247
LAO	0.181
MYS	0.166
MHL	0.456
FSM	0.595
MNG	0.07
MMR	0.241
NRU	0.355
NZL	0.181
MNP	0.367
PLW	0.697
PNG	0.309
PHL	0.21
WSM	0.318
SGP	0.173
SLB	0.453
TWN	0.243
THA	0.161
TLS	0.161
TON	0.384
TUV	0.471
VUT	0.306
VNM	0.239
ALB	0.12
AND	0.161
ARM	0.245
AUT	0.148
AZE	0.169
BLR	0.074
BEL	0.157
BIH	0.312
BGR	0.362
HRV	0.183
CYP	0.17
CZE	0.525
DNK	0.171
EST	0.217
FIN	0.218
FRA	0.107
GEO	0.124
DEU	0.4
GRC	0.103
GRL	0.152
HUN	0.245
ISL	0.165
IRL	0.254
ITA	0.168
KAZ	0.155
KGZ	0.14
LVA	0.184
LTU	0.154
LUX	0.13
MDA	0.152
MCO	0.181
MNE	0.304
NLD	0.18
MKD	0.246
NOR	0.217
POL	0.282
PRT	0.157
ROU	0.183
RUS	0.092
SMR	0.175
SRB	0.32
SVK	0.262
SVN	0.17
ESP	0.199
SWE	0.195
CHE	0.221
TJK	0.288
TUR	0.105
TKM	0.182
UKR	0.039
GBR	0.278
UZB	0.307
ATG	0.344
ARG	0.163
BHS	0.334
BRB	0.464
BLZ	0.35
BOL	0.201
BRA	0.132
CHL	0.213
COL	0.227
CRI	0.262
CUB	0.27
DMA	0.424
DOM	0.344
ECU	0.152
SLV	0.258
GRD	0.39
GTM	0.242
GUY	0.393
HTI	0.238
HND	0.203
JAM	0.388
MEX	0.342
NIC	0.217
PAN	0.312
PRY	0.228
PER	0.108
PRI	0.404
KNA	0.354
LCA	0.465
VCT	0.5
SUR	0.335
TTO	0.652
URY	0.109
VEN	0.285
VIR	0.439
DZA	0.181
BHR	0.218
DJI	0.127
EGY	0.188
IRN	0.199
IRQ	0.168
ISR	0.213
JOR	0.109
KWT	0.245
LBN	0.08
LBY	0.196
MLT	0.327
MAR	0.144
OMN	0.193
QAT	0.147
SAU	0.22
SYR	0.176
TUN	0.197
ARE	0.179
YEM	0.111
BMU	0.261
CAN	0.172
USA	0.403
AFG	0.152
BGD	0.125
BTN	0.178
IND	0.201
MDV	0.132
NPL	0.162
PAK	0.204
LKA	0.379
AGO	0.104
BEN	0.085
BWA	0.156
BFA	0.129
BDI	0.071
CPV	0.116
CMR	0.095
CAF	0.152
TCD	0.105
COM	0.113
COD	0.13
COG	0.126
CIV	0.076
GNQ	0.139
ERI	0.131
SWZ	0.149
ETH	0.071
GAB	0.124
GMB	0.082
GHA	0.153
GIN	0.094
GNB	0.12
KEN	0.072
LSO	0.232
LBR	0.118
MDG	0.088
MWI	0.113
MLI	0.069
MRT	0.053
MUS	0.512
MOZ	0.131
NAM	0.096
NER	0.065
NGA	0.038
RWA	0.119
STP	0.11
SEN	0.116
SYC	0.297
SLE	0.046
SOM	0.119
ZAF	0.147
SSD	0.116
SDN	0.113
TZA	0.13
TGO	0.108
UGA	0.121
ZMB	0.118
ZWE	0.102
COK	0.593
NIU	0.711
PSE	0.212
TKL	0.426
