# Supplementary material for: The global macroeconomic burden of diabetes mellitus
Source: Nat Med. 2025 Dec 29;32(1):126–38. doi: 10.1038/s41591-025-04027-5 (PMC12823416; doi:10.1038/s41591-025-04027-5)
Supplement: Supplementary file 4 — Statistical source data. [file 41591_2025_4027_MOESM4_ESM.csv]

Country Code	Per capita loss (median)
ASM	2041.0
AUS	2458.0
BRN	4977.0
KHM	425.0
CHN	1103.0
FJI	2068.0
GUM	2804.0
IDN	1493.0
JPN	2150.0
KIR	320.0
PRK	85.0
KOR	3621.0
LAO	591.0
MYS	1640.0
MHL	500.0
FSM	483.0
MNG	292.0
MMR	427.0
NRU	1380.0
NZL	2615.0
MNP	2657.0
PLW	2714.0
PNG	360.0
PHL	763.0
WSM	539.0
SGP	5141.0
SLB	253.0
	4206.0
THA	966.0
TLS	130.0
TON	646.0
TUV	889.0
VUT	213.0
VNM	1144.0
ALB	595.0
AND	2478.0
ARM	1265.0
AUT	2166.0
AZE	591.0
BLR	341.0
BEL	2091.0
BIH	1715.0
BGR	3194.0
HRV	1870.0
CYP	1895.0
CZE	7202.0
DNK	2870.0
EST	3054.0
FIN	2929.0
FRA	1277.0
GEO	720.0
DEU	5821.0
GRC	823.0
GRL	2344.0
HUN	3142.0
ISL	3151.0
IRL	18409.0
ITA	1748.0
KAZ	1195.0
KGZ	203.0
LVA	2171.0
LTU	2404.0
LUX	4338.0
MDA	493.0
MCO	11646.0
MNE	2007.0
NLD	2994.0
MKD	1354.0
NOR	3628.0
POL	3861.0
PRT	1627.0
ROU	2328.0
RUS	601.0
SMR	2914.0
SRB	1936.0
SVK	2878.0
SVN	2405.0
ESP	2319.0
SWE	3064.0
CHE	4093.0
TJK	455.0
TUR	1164.0
TKM	654.0
UKR	28.0
GBR	3253.0
UZB	1035.0
ATG	1975.0
ARG	739.0
BHS	2502.0
BRB	1561.0
BLZ	481.0
BOL	484.0
BRA	427.0
CHL	1471.0
COL	989.0
CRI	1746.0
CUB	1214.0
DMA	1218.0
DOM	2741.0
ECU	354.0
SLV	618.0
GRD	1882.0
GTM	579.0
GUY	7793.0
HTI	157.0
HND	330.0
JAM	876.0
MEX	1562.0
NIC	313.0
PAN	2756.0
PRY	856.0
PER	372.0
PRI	3270.0
KNA	2423.0
LCA	1542.0
VCT	1894.0
SUR	1030.0
TTO	3366.0
URY	634.0
VEN	804.0
VIR	6280.0
DZA	474.0
BHR	2420.0
DJI	344.0
EGY	848.0
IRN	667.0
IRQ	424.0
ISR	2848.0
JOR	305.0
KWT	2462.0
LBN	56.0
LBY	2564.0
MLT	8035.0
MAR	306.0
OMN	1476.0
QAT	3089.0
SAU	2581.0
SYR	115.0
TUN	505.0
ARE	3659.0
YEM	75.0
BMU	8338.0
CAN	2110.0
USA	7013.0
AFG	52.0
BGD	374.0
BTN	778.0
IND	657.0
MDV	802.0
NPL	255.0
PAK	318.0
LKA	1684.0
AGO	97.0
BEN	99.0
BWA	646.0
BFA	96.0
BDI	10.0
CPV	232.0
CMR	105.0
CAF	42.0
TCD	28.0
COM	90.0
COD	46.0
COG	55.0
CIV	176.0
GNQ	208.0
ERI	97.0
SWZ	311.0
ETH	95.0
GAB	422.0
GMB	57.0
GHA	306.0
GIN	110.0
GNB	72.0
KEN	109.0
LSO	114.0
LBR	35.0
MDG	34.0
MWI	48.0
MLI	46.0
MRT	84.0
MUS	3394.0
MOZ	50.0
NAM	171.0
NER	27.0
NGA	39.0
RWA	120.0
STP	120.0
SEN	154.0
SYC	2876.0
SLE	16.0
SOM	34.0
ZAF	424.0
SSD	54.0
SDN	96.0
TZA	130.0
TGO	84.0
UGA	95.0
ZMB	92.0
ZWE	78.0
COK	3654.0
NIU	1505.0
PSE	282.0
TKL	798.0
