# Supplementary material for: The global macroeconomic burden of diabetes mellitus
Source: Nat Med. 2025 Dec 29;32(1):126–38. doi: 10.1038/s41591-025-04027-5 (PMC12823416; doi:10.1038/s41591-025-04027-5)
Supplement: Supplementary file 5 — Statistical source data. [file 41591_2025_4027_MOESM5_ESM.xlsx]

## Sheet: Sheet1-region
Region	TC fraction (%)	Labour fraction (%)
South Asia	14.2	85.8
Sub-Saharan Africa	16.2	83.8
Europe & Central Asia	26.9	73.1
Middle East & North Africa	32.3	67.7
East Asia & Pacific	34.1	65.9
Latin America & Caribbean	36.8	63.2
North America	43.6	56.4

## Sheet: Sheet2-income group
Income group	TC fraction (%)	Labour fraction (%)
Low income	15.5	84.5
Lower middle income	14	86
Upper middle income	34.6	65.4
High income	40.5	59.5
